# Supplementary material for: Improved Glomerular Filtration Rate Estimation by an Artificial Neural Network
Source: PLoS One. 2013 Mar 13;8(3):e58242. doi: 10.1371/journal.pone.0058242 (PMC3596400; doi:10.1371/journal.pone.0058242)
Supplement: File S1 — An Excel table based on the six-variable GABP network to estimate GFR. (XLS) [file pone.0058242.s024.xls]

## Sheet: Sheet1
File S1. An Excel table based on the six-variable GABP network to estimate GFR
Data input			Normalization			Weights between input layer and hidden layer						Input of hidden layer	Threshold of hidden layer	Output of hidden layer	Weights between hidden layer and output layer	Input of output layer	Threshold of output layer	Output of output layer	Reverse normalization
			User	Function		neuron Age	neuron Scr	neuron SUN	neuron Height	neuron Weight	neuron Sex								Function	User	eGFR
Age(year)	72		0.586957	0.44	neuron 1 of hidden layer	-0.183849	-3.11665	-0.393937	-0.137078	0.0231753	0.0151339	2.92293	-4.63026	-0.93632	5.9741	-5.52488	5.21082	-0.314064	0.281701	46.7623	46.7623
Scr(mg/dL)	1.28959		0.0586179	-0.882167	neuron 2 of hidden layer	-3.299	-9.56886	4.30621	3.54244	-5.19293	-0.0338463	4.06314	-1.86674	0.97557	0.0705103
SUN(mg/dL)	58.8796		0.244313	-0.491209
Height(cm)	156		0.372881	-0.348837
Weight(kg)	61		0.467391	-0.0882353
Sex(male=1,female=0)	1		1	1															函数自动反归一化
				函数自动归一化															最小值	最大值
				最小值	最大值														0.019781	0.783467
				0	0.815217
				0.0163513	0.733752
				0.022316	0.894964
				0.135593	0.864407
				0.130435	0.869565
				0	1
